# Supplementary material for: Evaluation of the Acaricidal Effectiveness of Fipronil and Phoxim in Field Populations of Dermanyssus gallinae (De Geer, 1778) from Ornamental Poultry Farms in Italy
Source: Vet Sci. 2022 Sep 8;9(9):486. doi: 10.3390/vetsci9090486 (PMC9504075; doi:10.3390/vetsci9090486)
Supplement: Supplementary file 1 [file vetsci-09-00486-s001.zip]

Archive with 1 entries (1 files):
- vetsci-1859706-supplementary.xlsx
