# Supplementary material for: Evaluation of the Acaricidal Effectiveness of Fipronil and Phoxim in Field Populations of Dermanyssus gallinae (De Geer, 1778) from Ornamental Poultry Farms in Italy
Source: Vet Sci. 2022 Sep 8;9(9):486. doi: 10.3390/vetsci9090486 (PMC9504075; doi:10.3390/vetsci9090486)
Supplement: Supplementary file 1 [file vetsci-09-00486-s001.zip › vetsci-1859706-supplementary.xlsx]

## Sheet: Foglio1
ID	Product	Concentration	Alive	Death	Total
cod_1a	fip	0.5	2	27	29
cod_1a	fip	0.5	0	33	33
cod_1a	fip	0.5	0	36	36
cod_1a	fip	0.1	0	40	40
cod_1a	fip	0.1	0	54	54
cod_1a	fip	0.1	0	29	29
cod_1a	fip	0.02	18	36	54
cod_1a	fip	0.02	20	18	38
cod_1a	fip	0.02	30	21	51
cod_1a	fip	0.004	40	6	46
cod_1a	fip	0.004	64	3	67
cod_1a	fip	0.004	10	7	17
cod_1a	phox	10000	0	34	34
cod_1a	phox	10000	1	40	41
cod_1a	phox	10000	0	21	21
cod_1a	phox	2000	7	14	21
cod_1a	phox	2000	1	65	66
cod_1a	phox	2000	2	30	32
cod_1a	phox	400	2	46	48
cod_1a	phox	400	2	32	34
cod_1a	phox	400	1	31	32
cod_1a	phox	80	11	27	38
cod_1a	phox	80	14	42	56
cod_1a	phox	80	7	22	29
cod_1a		control	68	1	69
cod_1a		control	0	4	4
cod_1a		control	22	13	35
cod_2a	fip	0.5	0	33	33
cod_2a	fip	0.5	0	26	26
cod_2a	fip	0.5	0	23	23
cod_2a	fip	0.1	0	42	42
cod_2a	fip	0.1	0	81	81
cod_2a	fip	0.1	0	84	84
cod_2a	fip	0.02	22	42	64
cod_2a	fip	0.02	50	28	78
cod_2a	fip	0.02	4	14	18
cod_2a	fip	0.004	57	0	57
cod_2a	fip	0.004	36	0	36
cod_2a	fip	0.004	32	0	32
cod_2a	phox	10000	0	22	22
cod_2a	phox	10000	0	9	9
cod_2a	phox	10000	0	23	23
cod_2a	phox	2000	0	15	15
cod_2a	phox	2000	0	15	15
cod_2a	phox	2000	0	39	39
cod_2a	phox	400	2	64	66
cod_2a	phox	400	5	24	29
cod_2a	phox	400	0	9	9
cod_2a	phox	80	33	12	45
cod_2a	phox	80	5	11	16
cod_2a	phox	80	1	8	9
cod_2a		control	6	7	13
cod_2a		control	32	9	41
cod_2a		control	64	8	72
cod_1b	fip	0.5	0	27	27
cod_1b	fip	0.5	0	43	43
cod_1b	fip	0.5	0	54	54
cod_1b	fip	0.1	8	17	25
cod_1b	fip	0.1	5	24	29
cod_1b	fip	0.1	2	19	21
cod_1b	fip	0.02	1	17	18
cod_1b	fip	0.02	4	20	24
cod_1b	fip	0.02	7	31	38
cod_1b	fip	0.004	9	6	15
cod_1b	fip	0.004	15	10	25
cod_1b	fip	0.004	7	23	30
cod_1b	phox	10000	0	41	41
cod_1b	phox	10000	0	51	51
cod_1b	phox	10000	0	59	59
cod_1b	phox	2000	0	71	71
cod_1b	phox	2000	0	85	85
cod_1b	phox	2000	0	58	58
cod_1b	phox	400	3	17	20
cod_1b	phox	400	1	48	49
cod_1b	phox	400	0	29	29
cod_1b	phox	80	0	39	39
cod_1b	phox	80	0	31	31
cod_1b	phox	80	2	27	29
cod_1b		control	19	7	26
cod_1b		control	20	5	25
cod_1b		control	38	5	43
cod_2b	fip	0.5	0	23	23
cod_2b	fip	0.5	0	37	37
cod_2b	fip	0.5	0	35	35
cod_2b	fip	0.1	0	48	48
cod_2b	fip	0.1	6	25	31
cod_2b	fip	0.1	8	19	27
cod_2b	fip	0.02	0	33	33
cod_2b	fip	0.02	0	37	37
cod_2b	fip	0.02	11	12	23
cod_2b	fip	0.004	0	26	26
cod_2b	fip	0.004	2	17	19
cod_2b	fip	0.004	1	28	29
cod_2b	phox	10000	0	39	39
cod_2b	phox	10000	0	20	20
cod_2b	phox	10000	0	34	34
cod_2b	phox	2000	0	22	22
cod_2b	phox	2000	0	41	41
cod_2b	phox	2000	1	36	37
cod_2b	phox	400	0	32	32
cod_2b	phox	400	2	34	36
cod_2b	phox	400	0	26	26
cod_2b	phox	80	3	26	29
cod_2b	phox	80	0	28	28
cod_2b	phox	80	5	23	28
cod_2b		control	11	0	11
cod_2b		control	11	0	11
cod_2b		control	11	0	11
cod_1c	fip	0.5	0	26	26
cod_1c	fip	0.5	0	49	49
cod_1c	fip	0.5	0	52	52
cod_1c	fip	0.1	0	37	37
cod_1c	fip	0.1	13	20	33
cod_1c	fip	0.1	5	30	35
cod_1c	fip	0.02	21	16	37
cod_1c	fip	0.02	18	16	34
cod_1c	fip	0.02	12	16	28
cod_1c	fip	0.004	30	0	30
cod_1c	fip	0.004	0	34	34
cod_1c	fip	0.004	9	15	24
cod_1c	phox	10000	0	27	27
cod_1c	phox	10000	0	30	30
cod_1c	phox	10000	0	47	47
cod_1c	phox	2000	0	46	46
cod_1c	phox	2000	0	35	35
cod_1c	phox	2000	0	39	39
cod_1c	phox	400	0	32	32
cod_1c	phox	400	0	25	25
cod_1c	phox	400	0	23	23
cod_1c	phox	80	2	23	25
cod_1c	phox	80	8	23	31
cod_1c	phox	80	7	12	19
cod_1c		control	26	4	30
cod_1c		control	3	24	27
cod_1c		control	19	5	24
cod_2c	fip	0.5	0	64	64
cod_2c	fip	0.5	0	36	36
cod_2c	fip	0.5	0	42	42
cod_2c	fip	0.1	0	29	29
cod_2c	fip	0.1	0	31	31
cod_2c	fip	0.1	7	25	32
cod_2c	fip	0.02	3	17	20
cod_2c	fip	0.02	5	27	32
cod_2c	fip	0.02	1	40	41
cod_2c	fip	0.004	44	12	56
cod_2c	fip	0.004	25	2	27
cod_2c	fip	0.004	25	10	35
cod_2c	phox	10000	0	29	29
cod_2c	phox	10000	0	30	30
cod_2c	phox	10000	0	36	36
cod_2c	phox	2000	0	32	32
cod_2c	phox	2000	0	28	28
cod_2c	phox	2000	0	25	25
cod_2c	phox	400	0	21	21
cod_2c	phox	400	0	29	29
cod_2c	phox	400	11	27	38
cod_2c	phox	80	1	26	27
cod_2c	phox	80	0	42	42
cod_2c	phox	80	5	22	27
cod_2c		control	30	6	36
cod_2c		control	13	12	25
cod_2c		control	23	5	28
cod_1d	fip	0.5	0	19	19
cod_1d	fip	0.5	0	16	16
cod_1d	fip	0.5	0	23	23
cod_1d	fip	0.1	5	27	32
cod_1d	fip	0.1	0	12	12
cod_1d	fip	0.1	0	21	21
cod_1d	fip	0.02	5	9	14
cod_1d	fip	0.02	9	16	25
cod_1d	fip	0.02	9	12	21
cod_1d	fip	0.004	3	12	15
cod_1d	fip	0.004	0	6	6
cod_1d	fip	0.004	3	14	17
cod_1d	phox	10000	0	25	25
cod_1d	phox	10000	0	27	27
cod_1d	phox	10000	0	27	27
cod_1d	phox	2000	1	10	11
cod_1d	phox	2000	1	19	20
cod_1d	phox	2000	3	10	13
cod_1d	phox	400	14	8	22
cod_1d	phox	400	15	8	23
cod_1d	phox	400	10	10	20
cod_1d	phox	80	9	9	18
cod_1d	phox	80	6	7	13
cod_1d	phox	80	15	1	16
cod_1d		control	11	12	23
cod_1d		control	1	14	15
cod_1d		control	5	13	18
cod_2d	fip	0.5	0	26	26
cod_2d	fip	0.5	0	18	18
cod_2d	fip	0.5	0	25	25
cod_2d	fip	0.1	0	18	18
cod_2d	fip	0.1	0	15	15
cod_2d	fip	0.1	0	13	13
cod_2d	fip	0.02	0	11	11
cod_2d	fip	0.02	7	13	20
cod_2d	fip	0.02	0	8	8
cod_2d	fip	0.004	12	3	15
cod_2d	fip	0.004	8	1	9
cod_2d	fip	0.004	5	6	11
cod_2d	phox	10000	0	22	22
cod_2d	phox	10000	0	15	15
cod_2d	phox	10000	0	17	17
cod_2d	phox	2000	0	18	18
cod_2d	phox	2000	0	15	15
cod_2d	phox	2000	0	12	12
cod_2d	phox	400	0	20	20
cod_2d	phox	400	0	17	17
cod_2d	phox	400	0	13	13
cod_2d	phox	80	0	6	6
cod_2d	phox	80	0	12	12
cod_2d	phox	80	0	13	13
cod_2d		control	26	0	26
cod_2d		control	20	1	21
cod_2d		control	3	1	4
cod_1e	fip	0.5	0	18	18
cod_1e	fip	0.5	0	12	12
cod_1e	fip	0.5	0	19	19
cod_1e	fip	0.1	1	19	20
cod_1e	fip	0.1	0	2	2
cod_1e	fip	0.1	2	15	17
cod_1e	fip	0.02	4	9	13
cod_1e	fip	0.02	0	3	3
cod_1e	fip	0.02	3	10	13
cod_1e	fip	0.004	18	1	19
cod_1e	fip	0.004	8	3	11
cod_1e	fip	0.004	19	5	24
cod_1e	phox	10000	0	8	8
cod_1e	phox	10000	0	22	22
cod_1e	phox	10000	0	17	17
cod_1e	phox	2000	0	6	6
cod_1e	phox	2000	0	8	8
cod_1e	phox	2000	0	4	4
cod_1e	phox	400	0	20	20
cod_1e	phox	400	0	21	21
cod_1e	phox	400	0	12	12
cod_1e	phox	80	0	14	14
cod_1e	phox	80	0	10	10
cod_1e	phox	80	1	19	20
cod_1e		control	4	15	19
cod_1e		control	3	2	5
cod_1e		control	5	3	8
cod_2e	fip	0.5	0	16	16
cod_2e	fip	0.5	0	19	19
cod_2e	fip	0.5	0	22	22
cod_2e	fip	0.1	1	11	12
cod_2e	fip	0.1	5	11	16
cod_2e	fip	0.1	0	12	12
cod_2e	fip	0.02	9	3	12
cod_2e	fip	0.02	7	3	10
cod_2e	fip	0.02	9	4	13
cod_2e	fip	0.004	1	2	3
cod_2e	fip	0.004	16	2	18
cod_2e	fip	0.004	19	4	23
cod_2e	phox	10000	0	11	11
cod_2e	phox	10000	0	11	11
cod_2e	phox	10000	0	11	11
cod_2e	phox	2000	0	17	17
cod_2e	phox	2000	0	19	19
cod_2e	phox	2000	0	18	18
cod_2e	phox	400	2	14	16
cod_2e	phox	400	0	12	12
cod_2e	phox	400	0	24	24
cod_2e	phox	80	3	17	20
cod_2e	phox	80	5	16	21
cod_2e	phox	80	3	18	21
cod_2e		control	16	0	16
cod_2e		control	17	0	17
cod_2e		control	14	0	14
cod_1f	fip	0.5	0	18	18
cod_1f	fip	0.5	0	18	18
cod_1f	fip	0.5	0	27	27
cod_1f	fip	0.1	0	27	27
cod_1f	fip	0.1	2	29	31
cod_1f	fip	0.1	0	13	13
cod_1f	fip	0.02	2	16	18
cod_1f	fip	0.02	6	5	11
cod_1f	fip	0.02	1	16	17
cod_1f	fip	0.004	12	2	14
cod_1f	fip	0.004	8	2	10
cod_1f	fip	0.004	24	1	25
cod_1f	phox	10000	0	16	16
cod_1f	phox	10000	0	13	13
cod_1f	phox	10000	2	12	14
cod_1f	phox	2000	0	15	15
cod_1f	phox	2000	0	16	16
cod_1f	phox	2000	0	21	21
cod_1f	phox	400	2	13	15
cod_1f	phox	400	0	21	21
cod_1f	phox	400	0	34	34
cod_1f	phox	80	1	10	11
cod_1f	phox	80	1	26	27
cod_1f	phox	80	1	24	25
cod_1f		control	22	2	24
cod_1f		control	12	0	12
cod_1f		control	20	0	20
cod_2f	fip	0.5	0	16	16
cod_2f	fip	0.5	0	9	9
cod_2f	fip	0.5	0	17	17
cod_2f	fip	0.1	2	22	24
cod_2f	fip	0.1	14	1	15
cod_2f	fip	0.1	0	23	23
cod_2f	fip	0.02	4	13	17
cod_2f	fip	0.02	2	21	23
cod_2f	fip	0.02	1	11	12
cod_2f	fip	0.004	7	7	14
cod_2f	fip	0.004	6	8	14
cod_2f	fip	0.004	20	1	21
cod_2f	phox	10000	0	8	8
cod_2f	phox	10000	0	10	10
cod_2f	phox	10000	20	1	21
cod_2f	phox	2000	0	18	18
cod_2f	phox	2000	0	15	15
cod_2f	phox	2000	0	16	16
cod_2f	phox	400	0	9	9
cod_2f	phox	400	0	14	14
cod_2f	phox	400	0	11	11
cod_2f	phox	80	1	10	11
cod_2f	phox	80	0	15	15
cod_2f	phox	80	0	11	11
cod_2f		control	17	0	17
cod_2f		control	18	0	18
cod_2f		control	13	0	13
cod_1g	fip	0.5	0	46	46
cod_1g	fip	0.5	0	37	37
cod_1g	fip	0.5	0	41	41
cod_1g	fip	0.1	0	26	26
cod_1g	fip	0.1	0	31	31
cod_1g	fip	0.1	5	30	35
cod_1g	fip	0.02	0	46	46
cod_1g	fip	0.02	3	38	41
cod_1g	fip	0.02	5	27	32
cod_1g	fip	0.004	24	39	63
cod_1g	fip	0.004	4	17	21
cod_1g	fip	0.004	8	36	44
cod_1g	phox	10000	2	40	42
cod_1g	phox	10000	0	50	50
cod_1g	phox	10000	0	45	45
cod_1g	phox	2000	0	50	50
cod_1g	phox	2000	0	20	20
cod_1g	phox	2000	1	50	51
cod_1g	phox	400	0	21	21
cod_1g	phox	400	0	45	45
cod_1g	phox	400	0	50	50
cod_1g	phox	80	7	12	19
cod_1g	phox	80	5	40	45
cod_1g	phox	80	0	29	29
cod_1g		control	18	14	32
cod_1g		control	24	7	31
cod_1g		control	11	8	19
cod_2g	fip	0.5	0	22	22
cod_2g	fip	0.5	0	32	32
cod_2g	fip	0.5	0	29	29
cod_2g	fip	0.1	0	32	32
cod_2g	fip	0.1	0	24	24
cod_2g	fip	0.1	0	40	40
cod_2g	fip	0.02	0	22	22
cod_2g	fip	0.02	9	24	33
cod_2g	fip	0.02	1	30	31
cod_2g	fip	0.004	20	33	53
cod_2g	fip	0.004	9	20	29
cod_2g	fip	0.004	8	9	17
cod_2g	phox	10000	0	30	30
cod_2g	phox	10000	0	19	19
cod_2g	phox	10000	0	30	30
cod_2g	phox	2000	0	40	40
cod_2g	phox	2000	0	17	17
cod_2g	phox	2000	0	39	39
cod_2g	phox	400	0	43	43
cod_2g	phox	400	0	43	43
cod_2g	phox	400	0	40	40
cod_2g	phox	80	6	30	36
cod_2g	phox	80	0	45	45
cod_2g	phox	80	2	49	51
cod_2g		control	33	7	40
cod_2g		control	30	15	45
cod_2g		control	40	3	43
